# Supplementary material for: Genome- and Transcriptome-Wide Characterization of AP2/ERF Transcription Factor Superfamily Reveals Their Relevance in Stylosanthes scabra Vogel Under Water Deficit Stress
Source: Plants (Basel). 2026 Jan 4;15(1):158. doi: 10.3390/plants15010158 (PMC12787715; doi:10.3390/plants15010158)
Supplement: Supplementary file 1 [file plants-15-00158-s001.zip]

Archive with 2 entries (2 files):
- Supplementary_Figures_AP2.pdf
- Supplementary_Tables_AP2.xlsx
