# Supplementary material for: Genome- and Transcriptome-Wide Characterization of AP2/ERF Transcription Factor Superfamily Reveals Their Relevance in Stylosanthes scabra Vogel Under Water Deficit Stress
Source: Plants (Basel). 2026 Jan 4;15(1):158. doi: 10.3390/plants15010158 (PMC12787715; doi:10.3390/plants15010158)
Supplement: Supplementary file 1 [file plants-15-00158-s001.zip › Supplementary_Tables_AP2.xlsx]

## Sheet: S1
Table S1. Summary of protein characteristics of the identified AP2/ERF genes.
Ssc ID	Group	Subcell Localization (Cello)	Gravy	Number of Amino acids	Molecular Weight	PI (IPC)
SscAP2/ERF01	III	Chloroplast	-0.339	200	21.84 kDa	5417
SscAP2/ERF02	III	Nuclear	-0.434	200	21.86 kDa	4742
SscAP2/ERF03	III	Nuclear	-0.364	192	20.44 kDa	4717
SscAP2/ERF04	III	Chloroplast	-0.307	194	20.66 kDa	4633
SscAP2/ERF05	III	Nuclear	-0.39	218	23.92 kDa	4728
SscAP2/ERF06	III	Nuclear	-0.447	213	23.96 kDa	4806
SscAP2/ERF07	III	Nuclear	-0.397	213	22.20 kDa	4673
SscAP2/ERF08	III	Nuclear	-0.199	219	23.46 kDa	5022
SscAP2/ERF09	III	Nuclear	-0.376	188	20.73 kDa	5152
SscAP2/ERF10	III	Nuclear	-0.454	182	20.07 kDa	5906
SscAP2/ERF11	III	Chloroplast	-0.232	184	19.68 kDa	5114
SscAP2/ERF12	III	Chloroplast	-0.348	192	20.89 kDa	4722
SscAP2/ERF13	III	Nuclear	-0.374	189	19.75 kDa	4752
SscAP2/ERF14	III	Nuclear	-0.365	189	19.83 kDa	4882
SscAP2/ERF15	III	Nuclear	-0.695	176	19.97 kDa	7.46
SscAP2/ERF16	III	Nuclear	-0.601	201	21.53 kDa	6196
SscAP2/ERF17	III	Nuclear	-0.61	205	21.90 kDa	5868
SscAP2/ERF18	III	Nuclear	-0.677	244	27.26 kDa	5952
SscAP2/ERF19	III	Nuclear	-0.601	236	26.13 kDa	6014
SscAP2/ERF20	III	Nuclear	-0.675	221	25.20 kDa	6004
SscAP2/ERF21	III	Nuclear	-0.667	211	23.56 kDa	5.48
SscAP2/ERF22	III	Nuclear	-0.599	205	22.93 kDa	5339
SscAP2/ERF23	III	Nuclear	-0.709	250	28.47 kDa	6.18
SscAP2/ERF24	III	Nuclear	-0.634	249	28.33 kDa	5693
SscAP2/ERF25	III	Nuclear	-0.669	222	25.21 kDa	5217
SscAP2/ERF26	III	Nuclear	-0.607	218	24.50 kDa	4955
SscAP2/ERF27	III	Chloroplast	-0.558	214	23.84 kDa	5261
SscAP2/ERF28	III	Chloroplast	-0.544	203	22.80 kDa	5606
SscAP2/ERF29	III	Chloroplast	-0.522	241	26.61 kDa	5247
SscAP2/ERF30	III	Chloroplast	-0.47	242	26.72 kDa	5184
SscAP2/ERF31	III	Nuclear	-0.678	238	26.60 kDa	5.35
SscAP2/ERF32	III	Nuclear	-0.622	249	27.37 kDa	5384
SscAP2/ERF33	III	Nuclear	-0.65	241	25.91 kDa	4833
SscAP2/ERF34	III	Nuclear	-0.915	210	23.42 kDa	5517
SscAP2/ERF35	III	Nuclear	-0.92	215	23.86 kDa	5425
SscAP2/ERF36	III	Nuclear	-0.905	263	29.13 kDa	5587
SscAP2/ERF37	III	Nuclear	-1162	233	26.07 kDa	5299
SscAP2/ERF38	III	Nuclear	-0.833	290	31.47 kDa	5147
SscAP2/ERF39	III	Nuclear	-0.749	290	31.57 kDa	4755
SscAP2/ERF40	III	Nuclear	-0.763	235	26.19 kDa	5.42
SscAP2/ERF41	III	Nuclear	-0.442	243	26.75 kDa	4949
SscAP2/ERF42	III	Nuclear	-0.38	248	27.05 kDa	5106
SscAP2/ERF43	III	Nuclear	-0.564	227	25.21 kDa	5895
SscAP2/ERF44	III	Nuclear	-0.666	261	28.54 kDa	5.19
SscAP2/ERF45	III	Nuclear	-0.693	261	28.68 kDa	4.9
SscAP2/ERF46	III	Nuclear	-0.408	191	21.15 kDa	5.53
SscAP2/ERF47	III	Nuclear	-0.426	197	21.68 kDa	5357
SscAP2/ERF48	III	Nuclear	-0.632	185	20.82 kDa	6809
SscAP2/ERF49	III	Nuclear	-0.575	177	19.90 kDa	6796
SscAP2/ERF50	III	Nuclear	-0.631	204	23.09 kDa	5215
SscAP2/ERF51	III	Nuclear	-0.716	212	24.16 kDa	5115
SscAP2/ERF52	II	Nuclear	-0.667	161	17.84 kDa	8502
SscAP2/ERF53	II	Nuclear	-0.637	156	17.40 kDa	8246
SscAP2/ERF54	II	Nuclear	-1278	177	20.20 kDa	6147
SscAP2/ERF55	II	Nuclear	-1197	179	20.29 kDa	5663
SscAP2/ERF56	II	Nuclear	-0.9	281	31.58 kDa	8614
SscAP2/ERF57	II	Nuclear	-0.992	183	20.86 kDa	8618
SscAP2/ERF58	II	Nuclear	-0.928	191	21.96 kDa	7949
SscAP2/ERF59	II	Nuclear	-0.409	242	26.05 kDa	4895
SscAP2/ERF60	II	Nuclear	-0.417	254	27.43 kDa	4941
SscAP2/ERF61	II	Nuclear	-0.346	208	23.06 kDa	6.35
SscAP2/ERF62	II	Nuclear	-0.502	195	21.79 kDa	4808
SscAP2/ERF63	II	Nuclear	-0.579	194	20.91 kDa	5928
SscAP2/ERF64	II	Nuclear	-0.502	197	21.02 kDa	5298
SscAP2/ERF65	II	Nuclear	-0.512	214	23.11 kDa	4714
SscAP2/ERF66	II	Nuclear	-0.53	453	50.30 kDa	5192
SscAP2/ERF67	II	Nuclear	-0.826	229	26.06 kDa	4358
SscAP2/ERF68	II	Nuclear	-0.776	258	28.97 kDa	4842
SscAP2/ERF69	II	Nuclear	-0.888	259	29.07 kDa	4281
SscAP2/ERF70	II	Nuclear	-0.951	296	33.49 kDa	4887
SscAP2/ERF71	IV	Nuclear	-0.978	390	43.04 kDa	6223
SscAP2/ERF72	IV	Nuclear	-0.914	374	41.15 kDa	6193
SscAP2/ERF73	IV	Nuclear	-0.859	285	32.28 kDa	5582
SscAP2/ERF74	IV	Nuclear	-0.768	288	32.52 kDa	5725
SscAP2/ERF75	IV	Nuclear	-0.615	247	26.92 kDa	5395
SscAP2/ERF76	IV	Nuclear	-0.746	267	28.94 kDa	5887
SscAP2/ERF77	IV	Nuclear	-0.836	273	30.87 kDa	7.6
SscAP2/ERF78	IV	Nuclear	-0.732	234	26.35 kDa	7252
SscAP2/ERF79	IV	Nuclear	-0.898	499	56.27 kDa	4798
SscAP2/ERF80	IV	Nuclear	-0.858	500	56.50 kDa	4654
SscAP2/ERF81	IV	Nuclear	-0.792	500	55.14 kDa	5388
SscAP2/ERF82	IV	Nuclear	-0.774	406	44.72 kDa	4979
SscAP2/ERF83	IV	Nuclear	-0.762	171	18.37 kDa	9057
SscAP2/ERF84	IV	Nuclear	-0.769	173	18.54 kDa	9158
SscAP2/ERF85	V	Nuclear	-0.729	238	26.34 kDa	6215
SscAP2/ERF86	V	Nuclear	-0.706	244	26.38 kDa	6406
SscAP2/ERF87	V	Nuclear	-0.752	199	22.10 kDa	8026
SscAP2/ERF88	V	Nuclear	-0.8	200	22.53 kDa	8026
SscAP2/ERF89	V	Nuclear	-1172	251	28.42 kDa	6463
SscAP2/ERF90	V	Nuclear	-0.606	240	26.22 kDa	5882
SscAP2/ERF91	X	Nuclear	-0.57	206	22.32 kDa	6501
SscAP2/ERF92	X	Nuclear	-0.596	206	22.29 kDa	6498
SscAP2/ERF93	X	Nuclear	-0.686	211	23.18 kDa	6098
SscAP2/ERF94	X	Nuclear	-0.641	215	23.51 kDa	5753
SscAP2/ERF95	X	Nuclear	-0.463	225	23.93 kDa	6856
SscAP2/ERF96	X	Nuclear	-0.399	232	24.53 kDa	7156
SscAP2/ERF97	X	Nuclear	-0.56	386	41.31 kDa	7404
SscAP2/ERF98	X	Nuclear	-0.472	312	33.21 kDa	8279
SscAP2/ERF99	X	Nuclear	-0.501	321	34.70 kDa	7843
SscAP2/ERF100	X	Nuclear	-0.504	304	33.07 kDa	7349
SscAP2/ERF101	X	Nuclear	-0.735	356	38.74 kDa	6215
SscAP2/ERF102	X	Nuclear	-0.748	357	38.75 kDa	6491
SscAP2/ERF103	X	Nuclear	-0.693	469	50.59 kDa	6421
SscAP2/ERF104	X	Nuclear	-0.705	263	28.58 kDa	8998
SscAP2/ERF105	X	Mitochondrial	-0.792	103	11.83 kDa	9044
SscAP2/ERF106	X	Nuclear	-0.997	280	31.31 kDa	5674
SscAP2/ERF107	X	Nuclear	-0.768	219	23.87 kDa	8469
SscAP2/ERF108	X	Nuclear	-0.884	298	32.67 kDa	4976
SscAP2/ERF109	X	Nuclear	-1204	253	29.07 kDa	6164
SscAP2/ERF110	X	Nuclear	-1193	250	28.61 kDa	6.66
SscAP2/ERF111	X	Nuclear	-0.839	185	20.28 kDa	9139
SscAP2/ERF112	X	Nuclear	-0.745	197	21.59 kDa	9209
SscAP2/ERF113	I	Nuclear	-0.984	395	44.95 kDa	5147
SscAP2/ERF114	I	Nuclear	-0.994	406	45.89 kDa	5149
SscAP2/ERF115	I	Nuclear	-0.862	425	47.71 kDa	5.38
SscAP2/ERF116	I	Nuclear	-0.871	451	50.41 kDa	5173
SscAP2/ERF117	I	Nuclear	-0.774	198	22.57 kDa	7488
SscAP2/ERF118	I	Nuclear	-0.736	205	23.14 kDa	7492
SscAP2/ERF119	I	Nuclear	-0.785	220	25.29 kDa	7259
SscAP2/ERF120	I	Nuclear	-0.777	217	24.75 kDa	7936
SscAP2/ERF121	I	Nuclear	-0.668	276	31.32 kDa	7991
SscAP2/ERF122	I	Nuclear	-0.598	291	33.07 kDa	8035
SscAP2/ERF123	I	Nuclear	-0.616	312	34.92 kDa	8143
SscAP2/ERF124	I	Nuclear	-0.624	303	34.19 kDa	8044
SscAP2/ERF125	I	Nuclear	-0.767	400	45.00 kDa	6744
SscAP2/ERF126	I	Nuclear	-0.718	406	45.31 kDa	6428
SscAP2/ERF127	I	Nuclear	-0.578	332	36.89 kDa	5515
SscAP2/ERF128	I	Nuclear	-0.571	334	37.01 kDa	5.48
SscAP2/ERF129	I	Nuclear	-0.471	287	32.14 kDa	5174
SscAP2/ERF130	I	Nuclear	-0.424	308	34.22 kDa	5377
SscAP2/ERF131	I	Nuclear	-0.719	225	24.65 kDa	7805
SscAP2/ERF132	I	Nuclear	-0.658	320	35.82 kDa	6882
SscAP2/ERF133	I	Nuclear	-0.591	327	36.36 kDa	5922
SscAP2/ERF134	IX	Nuclear	-0.698	280	31.23 kDa	6766
SscAP2/ERF135	IX	Nuclear	-0.744	285	31.59 kDa	6309
SscAP2/ERF136	IX	Chloroplast	-0.574	283	31.00 kDa	5541
SscAP2/ERF137	IX	Nuclear	-0.622	275	30.16 kDa	5926
SscAP2/ERF138	IX	Nuclear	-0.771	327	35.82 kDa	6112
SscAP2/ERF139	IX	Nuclear	-0.821	314	34.71 kDa	5.75
SscAP2/ERF140	IX	Nuclear	-0.733	325	35.73 kDa	5579
SscAP2/ERF141	IX	Nuclear	-0.714	368	40.79 kDa	5822
SscAP2/ERF142	IX	Nuclear	-0.911	302	33.30 kDa	5426
SscAP2/ERF143	IX	Nuclear	-0.435	274	29.60 kDa	6117
SscAP2/ERF144	IX	Chloroplast	-0.39	275	29.84 kDa	5818
SscAP2/ERF145	IX	Chloroplast	-0.671	236	26.05 kDa	7102
SscAP2/ERF146	IX	Chloroplast	-0.702	262	29.00 kDa	7.86
SscAP2/ERF147	IX	Nuclear	-0.728	402	44.96 kDa	4581
SscAP2/ERF148	IX	Nuclear	-0.743	408	45.59 kDa	4552
SscAP2/ERF149	IX	Nuclear	-0.77	382	43.11 kDa	4727
SscAP2/ERF150	IX	Nuclear	-0.848	392	44.47 kDa	4696
SscAP2/ERF151	IX	Nuclear	-0.566	343	38.16 kDa	4368
SscAP2/ERF152	IX	Nuclear	-0.654	362	40.54 kDa	4638
SscAP2/ERF153	IX	Nuclear	-0.628	274	30.89 kDa	5999
SscAP2/ERF154	IX	Nuclear	-0.638	278	31.11 kDa	6884
SscAP2/ERF155	IX	Nuclear	-0.806	229	25.64 kDa	8528
SscAP2/ERF156	IX	Nuclear	-0.747	229	25.43 kDa	6161
SscAP2/ERF157	IX	Nuclear	-0.774	142	15.91 kDa	9041
SscAP2/ERF158	IX	Nuclear	-0.637	145	16.00 kDa	9042
SscAP2/ERF159	IX	Nuclear	-0.699	221	25.31 kDa	5834
SscAP2/ERF160	IX	Nuclear	-0.67	221	25.46 kDa	6122
SscAP2/ERF161	IX	Nuclear	-0.882	182	20.54 kDa	8281
SscAP2/ERF162	IX	Nuclear	-0.792	188	21.22 kDa	8435
SscAP2/ERF163	IX	Nuclear	-0.852	227	25.41 kDa	7924
SscAP2/ERF164	IX	Nuclear	-0.811	228	25.56 kDa	6757
SscAP2/ERF165	IX	Nuclear	-0.819	285	32.20 kDa	5.88
SscAP2/ERF166	IX	Nuclear	-0.821	296	33.21 kDa	5701
SscAP2/ERF167	IX	Nuclear	-0.858	243	27.06 kDa	8154
SscAP2/ERF168	IX	Nuclear	-0.905	228	25.16 kDa	8259
SscAP2/ERF169	IX	Nuclear	-0.756	269	30.37 kDa	5674
SscAP2/ERF170	IX	Nuclear	-0.953	238	26.59 kDa	8321
SscAP2/ERF171	IX	Nuclear	-0.938	228	25.87 kDa	5157
SscAP2/ERF172	IX	Nuclear	-0.856	233	26.47 kDa	5292
SscAP2/ERF173	IX	Nuclear	-0.519	202	22.74 kDa	5042
SscAP2/ERF174	IX	Nuclear	-0.379	190	21.20 kDa	4.85
SscAP2/ERF175	IX	Nuclear	-0.65	153	17.08 kDa	9508
SscAP2/ERF176	IX	Nuclear	-0.817	321	35.53 kDa	5603
SscAP2/ERF177	IX	Nuclear	-0.772	225	25.20 kDa	5234
SscAP2/ERF178	IX	Nuclear	-0.76	229	25.61 kDa	5382
SscAP2/ERF179	IX	Nuclear	-0.746	246	27.25 kDa	8925
SscAP2/ERF180	IX	Nuclear	-0.786	269	29.75 kDa	8585
SscAP2/ERF181	IX	Nuclear	-0.791	298	33.64 kDa	5674
SscAP2/ERF182	IX	Nuclear	-0.706	248	27.94 kDa	7904
SscAP2/ERF183	IX	Nuclear	-0.682	245	27.58 kDa	7563
SscAP2/ERF184	IX	Nuclear	-0.753	235	26.63 kDa	4777
SscAP2/ERF185	IX	Nuclear	-0.82	235	26.91 kDa	5987
SscAP2/ERF186	IX	Nuclear	-0.802	256	29.14 kDa	5041
SscAP2/ERF187	IX	Nuclear	-0.929	392	43.87 kDa	6006
SscAP2/ERF188	IX	Nuclear	-0.898	398	44.50 kDa	6122
SscAP2/ERF189	IX	Nuclear	-0.783	456	50.20 kDa	6164
SscAP2/ERF190	IX	Nuclear	-0.817	380	42.69 kDa	6352
SscAP2/ERF191	IX	Nuclear	-0.843	381	42.26 kDa	6565
SscAP2/ERF192	IX	Nuclear	-0.752	383	42.55 kDa	6929
SscAP2/ERF193	IX	Nuclear	-0.965	138	15.26 kDa	6388
SscAP2/ERF194	IX	Nuclear	-1018	147	16.19 kDa	6545
SscAP2/ERF195	IX	Nuclear	-1181	150	17.09 kDa	8277
SscAP2/ERF196	IX	Nuclear	-1156	150	17.09 kDa	8433
SscAP2/ERF197	IX	Nuclear	-0.855	137	15.23 kDa	5317
SscAP2/ERF198	IX	Nuclear	-0.623	143	15.75 kDa	5114
SscAP2/ERF199	IX	Nuclear	-0.788	156	17.61 kDa	4969
SscAP2/ERF200	IX	Nuclear	-1041	172	19.24 kDa	4895
SscAP2/ERF201	IX	Nuclear	-0.864	135	15.27 kDa	6396
SscAP2/ERF202	IX	Nuclear	-0.839	135	15.33 kDa	5944
SscAP2/ERF203	IX	Nuclear	-0.886	164	18.52 kDa	5691
SscAP2/ERF204	IX	Nuclear	-0.926	188	20.93 kDa	5.02
SscAP2/ERF205	IX	Nuclear	-0.703	209	23.00 kDa	9502
SscAP2/ERF206	IX	Nuclear	-0.525	252	27.65 kDa	9595
SscAP2/ERF207	VIII	Nuclear	-0.445	219	23.87 kDa	8453
SscAP2/ERF208	VIII	Nuclear	-0.424	230	24.91 kDa	7221
SscAP2/ERF209	VIII	Nuclear	-0.449	207	22.32 kDa	8555
SscAP2/ERF210	VIII	Nuclear	-0.468	213	22.99 kDa	8.77
SscAP2/ERF211	VIII	Nuclear	-0.576	238	25.36 kDa	8526
SscAP2/ERF212	VIII	Nuclear	-0.4	278	29.86 kDa	8746
SscAP2/ERF213	VIII	Nuclear	-0.705	215	23.70 kDa	8621
SscAP2/ERF214	VIII	Nuclear	-0.637	247	27.12 kDa	8715
SscAP2/ERF215	VIII	Nuclear	-0.668	250	27.36 kDa	8586
SscAP2/ERF216	VIII	Nuclear	-0.758	255	28.92 kDa	5192
SscAP2/ERF217	VIII	Nuclear	-0.778	242	27.24 kDa	5714
SscAP2/ERF218	VIII	Nuclear	-0.762	267	29.96 kDa	5469
SscAP2/ERF219	VIII	Nuclear	-0.799	266	29.92 kDa	5346
SscAP2/ERF220	VIII	Nuclear	-0.441	201	21.48 kDa	9403
SscAP2/ERF221	VIII	Nuclear	-0.446	337	36.79 kDa	9511
SscAP2/ERF222	VIII	Nuclear	-0.512	159	17.39 kDa	9323
SscAP2/ERF223	VIII	Nuclear	-0.528	167	18.17 kDa	9057
SscAP2/ERF224	VII	Nuclear	-0.645	277	30.72 kDa	5661
SscAP2/ERF225	VII	Nuclear	-0.567	276	30.43 kDa	5.35
SscAP2/ERF226	VII	Nuclear	-0.945	305	34.32 kDa	5542
SscAP2/ERF227	VII	Nuclear	-0.857	307	34.26 kDa	5591
SscAP2/ERF228	VII	Nuclear	-0.672	373	41.38 kDa	4782
SscAP2/ERF229	VII	Nuclear	-0.679	374	41.34 kDa	4738
SscAP2/ERF230	VII	Nuclear	-0.759	387	42.67 kDa	5133
SscAP2/ERF231	VII	Nuclear	-0.737	387	42.49 kDa	5025
SscAP2/ERF232	VI	Nuclear	-0.753	309	34.07 kDa	6737
SscAP2/ERF233	VI	Nuclear	-0.538	307	34.37 kDa	6.44
SscAP2/ERF234	VI	Nuclear	-0.955	367	40.45 kDa	6633
SscAP2/ERF235	VI	Nuclear	-1075	374	41.32 kDa	6609
SscAP2/ERF236	VI	Nuclear	-0.58	204	22.43 kDa	8645
SscAP2/ERF237	VI	Nuclear	-0.539	214	23.47 kDa	8695
SscAP2/ERF238	VI	Nuclear	-0.573	371	39.90 kDa	6.28
SscAP2/ERF239	VI	Nuclear	-0.55	375	40.33 kDa	6201
SscAP2/ERF240	VI	Nuclear	-0.729	307	34.94 kDa	6037
SscAP2/ERF241	VI	Nuclear	-0.676	300	34.20 kDa	5522
SscAP2/ERF242	VI	Nuclear	-0.787	325	37.28 kDa	5826
SscAP2/ERF243	VI	Nuclear	-0.692	365	41.50 kDa	6128
SscAP2/ERF244	VI	Nuclear	-0.746	410	45.93 kDa	4733
SscAP2/ERF245	VI	Nuclear	-0.677	317	35.41 kDa	4866
SscAP2/ERF246	VI	Nuclear	-0.789	314	35.72 kDa	5196
SscAP2/ERF247	VI	Nuclear	-0.726	326	36.57 kDa	5.49
SscAP2/ERF248	VI	Nuclear	-0.801	329	36.90 kDa	5493
SscAP2/ERF249	VI-L	Nuclear	-0.662	325	35.59 kDa	4706
SscAP2/ERF250	RAV	Nuclear	-0.479	404	43.42 kDa	8066
SscAP2/ERF251	RAV	Nuclear	-0.506	404	43.18 kDa	8246
SscAP2/ERF252	RAV	Nuclear	-0.696	381	41.78 kDa	7285
SscAP2/ERF253	RAV	Nuclear	-0.725	368	40.49 kDa	7427
SscAP2/ERF254	RAV	Nuclear	-0.788	355	40.77 kDa	5.91
SscAP2/ERF255	RAV	Nuclear	-0.79	362	41.74 kDa	6487
SscAP2/ERF256	AP2	Nuclear	-0.82	292	32.67 kDa	7863
SscAP2/ERF257	AP2	Nuclear	-0.787	286	31.79 kDa	8074
SscAP2/ERF258	AP2	Nuclear	-0.608	475	51.93 kDa	7.53
SscAP2/ERF259	AP2	Nuclear	-0.517	477	52.17 kDa	5565
SscAP2/ERF260	AP2	Nuclear	-0.555	479	52.42 kDa	5907
SscAP2/ERF261	AP2	Nuclear	-0.927	557	61.66 kDa	5972
SscAP2/ERF262	AP2	Nuclear	-0.961	513	57.03 kDa	5333
SscAP2/ERF263	AP2	Nuclear	-0.857	539	58.64 kDa	6961
SscAP2/ERF264	AP2	Nuclear	-0.817	529	57.50 kDa	7356
SscAP2/ERF265	AP2	Nuclear	-0.941	371	42.21 kDa	6404
SscAP2/ERF266	AP2	Nuclear	-0.916	368	41.74 kDa	6693
SscAP2/ERF267	AP2	Nuclear	-0.997	394	45.02 kDa	5474
SscAP2/ERF268	AP2	Nuclear	-1010	400	45.77 kDa	5809
SscAP2/ERF269	AP2	Nuclear	-0.734	337	38.13 kDa	4879
SscAP2/ERF270	AP2	Nuclear	-0.887	532	58.90 kDa	6398
SscAP2/ERF271	AP2	Nuclear	-0.926	597	65.71 kDa	6268
SscAP2/ERF272	AP2	Nuclear	-0.738	417	46.73 kDa	8.83
SscAP2/ERF273	AP2	Nuclear	-0.719	416	46.43 kDa	8592
SscAP2/ERF274	AP2	Nuclear	-0.908	372	42.93 kDa	6052
SscAP2/ERF275	AP2	Nuclear	-0.872	355	40.98 kDa	5144
SscAP2/ERF276	AP2	Nuclear	-0.866	371	42.60 kDa	6.55
SscAP2/ERF277	AP2	Nuclear	-0.88	368	42.28 kDa	7.34
SscAP2/ERF278	AP2	Nuclear	-0.78	595	66.31 kDa	6865
SscAP2/ERF279	AP2	Nuclear	-0.727	627	69.53 kDa	6433
SscAP2/ERF280	AP2	Nuclear	-0.847	711	78.61 kDa	6141
SscAP2/ERF281	AP2	Nuclear	-0.78	608	66.63 kDa	6757
SscAP2/ERF282	AP2	Nuclear	-0.635	600	67.38 kDa	6603
SscAP2/ERF283	AP2	Nuclear	-0.618	571	64.27 kDa	6487
SscAP2/ERF284	AP2	Nuclear	-0.81	578	63.51 kDa	6063
SscAP2/ERF285	AP2	Nuclear	-0.793	579	63.14 kDa	6004
SscAP2/ERF286	AP2	Nuclear	-0.799	575	63.57 kDa	6302
SscAP2/ERF287	AP2	Nuclear	-0.838	585	64.66 kDa	6087
SscAP2/ERF288	AP2	Nuclear	-0.792	628	68.81 kDa	6379
SscAP2/ERF289	AP2	Nuclear	-0.793	693	75.97 kDa	6093
SscAP2/ERF290	AP2	Nuclear	-0.568	497	53.78 kDa	7817
SscAP2/ERF291	AP2	Nuclear	-0.594	513	55.35 kDa	8012
SscAP2/ERF292	AP2	Nuclear	-0.698	361	40.64 kDa	8409
SscAP2/ERF293	AP2	Nuclear	-0.684	363	40.75 kDa	8991
SscAP2/ERF294	AP2	Nuclear	-0.553	522	56.60 kDa	6052
SscAP2/ERF295	AP2	Nuclear	-0.553	520	56.49 kDa	6052

## Sheet: S2
ANR 4-12 - 10 MOTIFS
1		2		3		4		5		6
GRGAGRRRGAGR		AAAAAAAAAAAA		ATATATATATAT		VGSMGCCCASGC		KGTGKKTGTGTG		GGWGSTWGSAG
Name:	RAMOSA1	Name:	CDF5	Name:	RVE8	Name:	Zm00001d034298	Name:	IDD5	Name:	MYB63
Matrix ID:	MA1416.1	Matrix ID:	MA1268.1	Matrix ID:	MA1182.1	Matrix ID:	MA1834.1	Matrix ID:	MA1370.1	Matrix ID:	MA2024.1
Class:	C2H2 zinc finger factors	Class:	Other C4 zinc finger-type factors	Class:	Tryptophan cluster factors	Class:	Basic helix-loop-helix factors (bHLH)	Class:	C2H2 zinc finger factors	Class:	Tryptophan cluster factors
Family:		Family:	DOF	Family:	Myb-related	Family:		Family:		Family:	Myb
Collection:	CORE	Collection:	CORE	Collection:	CORE	Collection:	CORE	Collection:	CORE	Collection:	CORE
Taxon:	Plants	Taxon:	Plants	Taxon:	Plants	Taxon:	Plants	Taxon:	Plants	Taxon:	Plants
Species:	Zea mays	Species:	Arabidopsis thaliana	Species:	Arabidopsis thaliana	Species:	Zea mays	Species:	Arabidopsis thaliana	Species:	Arabidopsis thaliana
Data Type:	ChIP-seq	Data Type:	DAP-seq	Data Type:	DAP-seq	Data Type:	ChIP-seq	Data Type:	DAP-seq	Data Type:
Validation:	16041362	Validation:	10758479	Validation:	25215497	Validation:	24477691	Validation:	24039602	Validation:	19122102
Uniprot ID:		Uniprot ID:	Q9SEZ3	Uniprot ID:	Q8RWU3	Uniprot ID:	A0A1D6L6L0	Uniprot ID:	Q9ZUL3	Uniprot ID:	Q6R0A6
Source:	24307553	Source:	27203113	Source:	27203113	Source:	33037196	Source:	27203113	Source:	ReMap
Name	MA1416.1 (RAMOSA1)	Name	MA1268.1 (CDF5)	Name	MA1182.1 (RVE8)	Name	MA1834.1 (Zm00001d034298)	Name	MA1370.1 (IDD5)	Name	MA2024.1 (MYB63)
Database	JASPAR2022_CORE_plants_non-redundant_v2	Database	JASPAR2022_CORE_plants_non-redundant_v2	Database	JASPAR2022_CORE_plants_non-redundant_v2	Database	JASPAR2022_CORE_plants_non-redundant_v2	Database	JASPAR2022_CORE_plants_non-redundant_v2	Database	JASPAR2022_CORE_plants_non-redundant_v2
p-value	2.09e-07	p-value	2.32e-08	p-value	2.61e-03	p-value	8.46e-04	p-value	3.63e-03	p-value	2.92e-04
E-value	1.37e-04	E-value	1.52e-05	E-value	1.71e+00	E-value	5.55e-01	E-value	2.38e+00	E-value	1.91e-01
q-value	2.74e-04	q-value	2.98e-05	q-value	1.00e+00	q-value	2.99e-01	q-value	8.97e-01	q-value	3.80e-01
Overlap	12	Overlap	12	Overlap	12	Overlap	11	Overlap	12	Overlap	11
Offset	2	Offset	1	Offset	0	Offset	-1	Offset	4	Offset	0
Orientation	Normal	Orientation	Reverse Complement	Orientation	Normal	Orientation	Reverse Complement	Orientation	Normal	Orientation	Reverse Complement
Motif	Class
1	C2H2 zinc finger factors
2	Other C4 zinc finger-type factors
3	Tryptophan cluster factors
4	Basic helix-loop-helix factors (bHLH)
5	C2H2 zinc finger factors
6	Tryptophan cluster factors
Table S2. Transcription factor binding motifs identified in promoter regions of S. scabra AP2/ERF genes, including their corresponding TF families, statistical significance, and sequence logos.

## Sheet: S3
ID	Sequences
SscERF-03-F	CGGAAATTGGTCTCTCAAGC
SscERF-03-R	AAAGTGACGGTGGTGGTAGG
SscERF-13-F	GCCGATTCCTCTCCGTTAG
SscERF-13-R	CACCGCGTCTAGGTACAGTG
SscERF-18-F	GCTCAAAAGCCATCCTCAAC
SscERF-18-R	GTTCTCGTCGTCCTCCTGAC
SscDREB-21-F	CCTCAACTTCCCTGACTTGC
SscDREB-21-R	AGAGCAGCGTCCACTCTAGC
Table S3. Primers used for validation of RNA-Seq data by real-time PCR of gene expression in Stylosanthes scabra. The sequences are shown in the forward and reverse orientations.

## Sheet: S4
Nº	ID	QMEAN	ProSA	PROCHECK (%)
1	SscAP2/ERF29	0.75	-5.30	94.1
2	SscAP2/ERF54	0.73	-4.61	96.2
3	SscAP2/ERF77	0.72	-4.06	94.3
4	SscAP2/ERF87	0.73	-3.20	98.0
5	SscAP2/ERF102	0.73	-3.87	94.1
6	SscAP2/ERF130	0.72	-3.59	96.4
7	SscAP2/ERF180	0.80	-4.43	96.0
8	SscAP2/ERF215	0.70	-4.02	96.2
9	SscAP2/ERF225	0.77	-3.43	95.8
10	SscAP2/ERF237	0.77	-3.75	98.0
11	SscAP2/ERF249	0.75	-2.98	95.1
12	SscAP2/ERF251	0.71	-8.07	92.3
13	SscAP2/ERF279	0.78	-5.97	94.9
Table S4. Validation in different software tools of the modeling of the 13 models used.
